# Supplementary material for: Celiac disease in the Mediterranean area
Source: BMC Gastroenterol. 2014 Feb 11;14:24. doi: 10.1186/1471-230X-14-24 (PMC3922979; doi:10.1186/1471-230X-14-24)
Supplement: Additional file 1 — National Ethical Permissions. [file 1471-230X-14-24-S1.xlsx]

## Sheet: Foglio1
Name	Country	Institute	Institute Ethical Committee	N°
Greco Luigi Auricchio Renata	Italy	European Laboratory for Food Induced Diseases, University of Naples Federico II, Naples 80131	Ethical Committee of the University of Naples Federico II	Eu 191/06
Abkari Abdelhak	Morocco	Hôpital des Enfant IbnRochd de Casablanca, Casablanca 20050	Ethical Committee Hôpital des Enfant IbnRochd de Casablanca	2011/0123
Abu-zekry Mona	Egypt	Children’s Hospital, Gastrointestinal Unit, Cairo University, Cairo, 12511	Research Commitee of the Pediatric Department of Cairo University	48/2012
Attard Thomas M	Malta	Mater Dei Hospital, Msida MSD 2090	Ethics Commitee of the Mater Dei Hospital, Msida MSD 2090	35	2014-12-08
Mongi Benhariz , Boukthir Samir	Tunisia	Paediatric Unit, Mongi SLIM's Hospital of Tunis, Marsa 2078	Local ethics committee of the Children's Hospital, Tunis	24
Bilbao Jose Ramon ; Inaki Irastorza	Spain	Endocrinology, Diabetes and Nutrition Research Group, Hospital de Cruces, Barakaldo-Bizkaia, Basque Country, 48903	Clinical Trials and Ethics Committee of Cruces University Hospital, Barakaldo, Bizkaia	CEIC E10/35.
Ghazalia Boudraa	Algeria	Clinique Amilcar Cabral, Oran 31026	The Ethics commitee of the Faculty of Medecine of Oran	45
Magazzù Giuseppe Costa Stefano	Italy	Regional Celiac Center, University Hospital G. Martino, Messina, 98125 Italy	The Ethics commitee of the Faculty of Medicine of Messina	2011/39
Djurisic Veselinka	Montenegro	Clinical Centre of Montenegro, Institute for Children s Disease, Podgorica,	The Ethics commitee of the Institute for Children's Diseases, Podgorica	6
Hugot Jean Pierre	France	UMR843, INSERM, Assistance Publique Hopitaux de Paris et Université, Paris Diderot	Hôpital Robert Debré Ethic Committee	CE/24
Aydan Kansu	Turkey	Ankara University, Faculty of Medicine, Department of Pediatric Gastroenterology, Ankara 06100	Ethical Committee of Ankara University School of Medicine	19
Zrinjka Misak Kolaček Sanja	Croatia	Children’s Hospital Zagreb, Zagreb, 10000	Ethical Committee of Children's Hospital Zagreb, Klaiceva 16, 10000 Zagreb	EC/34
Dušanka Mičetič-Turk	Slovenia	University Medical Centre Paediatric Department, Ljubljanska, Maribor 2000	The National Medical Ethics Committee of the Republic of Slovenia (NMEC)	44/04/12
Roma Eleftheria	Greece	Athens University, Aghia Sophia Children’s Hospital, Goudi, Athens11527,	Ethical Committee of Aghia Sophia Children's Hospital, Athens	EC/36
Terzic Selma	Bosnia Herzegovina	University Clinical Center, Department of Children Diseases, Tuzla	Ethics Committee of Clinical Center Tuzla	12
Velmishi Virtut	Albania	Gastrohepatology of the University Hospital Centre “Mother Teresa”, 1000	Albanian Committee on Bioethics Rr. Reshit Petrela No 27 Tirana	2011/52
